# Supplementary material for: Stain Deconvolution Using Statistical Analysis of Multi-Resolution Stain Colour Representation
Source: PLoS One. 2017 Jan 11;12(1):e0169875. doi: 10.1371/journal.pone.0169875 (PMC5226799; doi:10.1371/journal.pone.0169875)
Supplement: S1 File — This ZIP file contains all data and the MatLab code files for the proposed algorithm. Folder Data contains two folders: Folder GroundTruth contains the data used to perform the experiment and folder RGB-images contains all images used to generate data for experiments. (ZIP) [file pone.0169875.s001.zip]

Archive with 340 entries (219 files):
- Stain-Deconvolution-using-StatisticalAnalysis_of-MultiresolutionStainColourRepresentatioN/
- Stain-Deconvolution-using-StatisticalAnalysis_of-MultiresolutionStainColourRepresentatioN/.DS_Store
- __MACOSX/
- __MACOSX/Stain-Deconvolution-using-StatisticalAnalysis_of-MultiresolutionStainColourRepresentatioN/
- __MACOSX/Stain-Deconvolution-using-StatisticalAnalysis_of-MultiresolutionStainColourRepresentatioN/._.DS_Store
- Stain-Deconvolution-using-StatisticalAnalysis_of-MultiresolutionStainColourRepresentatioN/Data/
- Stain-Deconvolution-using-StatisticalAnalysis_of-MultiresolutionStainColourRepresentatioN/Data/.DS_Store
- __MACOSX/Stain-Deconvolution-using-StatisticalAnalysis_of-MultiresolutionStainColourRepresentatioN/Data/
- __MACOSX/Stain-Deconvolution-using-StatisticalAnalysis_of-MultiresolutionStainColourRepresentatioN/Data/._.DS_Store
- Stain-Deconvolution-using-StatisticalAnalysis_of-MultiresolutionStainColourRepresentatioN/Data/GroundTruth/
- Stain-Deconvolution-using-StatisticalAnalysis_of-MultiresolutionStainColourRepresentatioN/Data/GroundTruth/Breast/
- Stain-Deconvolution-using-StatisticalAnalysis_of-MultiresolutionStainColourRepresentatioN/Data/GroundTruth/Breast/1/
- Stain-Deconvolution-using-StatisticalAnalysis_of-MultiresolutionStainColourRepresentatioN/Data/GroundTruth/Breast/1/.DS_Store
- __MACOSX/Stain-Deconvolution-using-StatisticalAnalysis_of-MultiresolutionStainColourRepresentatioN/Data/GroundTruth/
- __MACOSX/Stain-Deconvolution-using-StatisticalAnalysis_of-MultiresolutionStainColourRepresentatioN/Data/GroundTruth/Breast/
- __MACOSX/Stain-Deconvolution-using-StatisticalAnalysis_of-MultiresolutionStainColourRepresentatioN/Data/GroundTruth/Breast/1/
- __MACOSX/Stain-Deconvolution-using-StatisticalAnalysis_of-MultiresolutionStainColourRepresentatioN/Data/GroundTruth/Breast/1/._.DS_Store
- Stain-Deconvolution-using-StatisticalAnalysis_of-MultiresolutionStainColourRepresentatioN/Data/GroundTruth/Breast/1/1_E.mat
- Stain-Deconvolution-using-StatisticalAnalysis_of-MultiresolutionStainColourRepresentatioN/Data/GroundTruth/Breast/1/1_H.mat
- Stain-Deconvolution-using-StatisticalAnalysis_of-MultiresolutionStainColourRepresentatioN/Data/GroundTruth/Breast/1/SV.mat
- Stain-Deconvolution-using-StatisticalAnalysis_of-MultiresolutionStainColourRepresentatioN/Data/GroundTruth/Breast/2/
- Stain-Deconvolution-using-StatisticalAnalysis_of-MultiresolutionStainColourRepresentatioN/Data/GroundTruth/Breast/2/.DS_Store
- __MACOSX/Stain-Deconvolution-using-StatisticalAnalysis_of-MultiresolutionStainColourRepresentatioN/Data/GroundTruth/Breast/2/
- __MACOSX/Stain-Deconvolution-using-StatisticalAnalysis_of-MultiresolutionStainColourRepresentatioN/Data/GroundTruth/Breast/2/._.DS_Store
- Stain-Deconvolution-using-StatisticalAnalysis_of-MultiresolutionStainColourRepresentatioN/Data/GroundTruth/Breast/2/2_E.mat
- Stain-Deconvolution-using-StatisticalAnalysis_of-MultiresolutionStainColourRepresentatioN/Data/GroundTruth/Breast/2/2_H.mat
- Stain-Deconvolution-using-StatisticalAnalysis_of-MultiresolutionStainColourRepresentatioN/Data/GroundTruth/Breast/2/SV.mat
- Stain-Deconvolution-using-StatisticalAnalysis_of-MultiresolutionStainColourRepresentatioN/Data/GroundTruth/Breast/3/
- Stain-Deconvolution-using-StatisticalAnalysis_of-MultiresolutionStainColourRepresentatioN/Data/GroundTruth/Breast/3/.DS_Store
- __MACOSX/Stain-Deconvolution-using-StatisticalAnalysis_of-MultiresolutionStainColourRepresentatioN/Data/GroundTruth/Breast/3/
- __MACOSX/Stain-Deconvolution-using-StatisticalAnalysis_of-MultiresolutionStainColourRepresentatioN/Data/GroundTruth/Breast/3/._.DS_Store
- Stain-Deconvolution-using-StatisticalAnalysis_of-MultiresolutionStainColourRepresentatioN/Data/GroundTruth/Breast/3/3_E.mat
- Stain-Deconvolution-using-StatisticalAnalysis_of-MultiresolutionStainColourRepresentatioN/Data/GroundTruth/Breast/3/3_H.mat
- Stain-Deconvolution-using-StatisticalAnalysis_of-MultiresolutionStainColourRepresentatioN/Data/GroundTruth/Breast/3/SV.mat
- Stain-Deconvolution-using-StatisticalAnalysis_of-MultiresolutionStainColourRepresentatioN/Data/GroundTruth/Colon/
- Stain-Deconvolution-using-StatisticalAnalysis_of-MultiresolutionStainColourRepresentatioN/Data/GroundTruth/Colon/1/
- Stain-Deconvolution-using-StatisticalAnalysis_of-MultiresolutionStainColourRepresentatioN/Data/GroundTruth/Colon/1/.DS_Store
- __MACOSX/Stain-Deconvolution-using-StatisticalAnalysis_of-MultiresolutionStainColourRepresentatioN/Data/GroundTruth/Colon/
- __MACOSX/Stain-Deconvolution-using-StatisticalAnalysis_of-MultiresolutionStainColourRepresentatioN/Data/GroundTruth/Colon/1/
- __MACOSX/Stain-Deconvolution-using-StatisticalAnalysis_of-MultiresolutionStainColourRepresentatioN/Data/GroundTruth/Colon/1/._.DS_Store
- Stain-Deconvolution-using-StatisticalAnalysis_of-MultiresolutionStainColourRepresentatioN/Data/GroundTruth/Colon/1/1_E.mat
- Stain-Deconvolution-using-StatisticalAnalysis_of-MultiresolutionStainColourRepresentatioN/Data/GroundTruth/Colon/1/1_H.mat
- Stain-Deconvolution-using-StatisticalAnalysis_of-MultiresolutionStainColourRepresentatioN/Data/GroundTruth/Colon/1/SV.mat
- Stain-Deconvolution-using-StatisticalAnalysis_of-MultiresolutionStainColourRepresentatioN/Data/GroundTruth/Colon/2/
- Stain-Deconvolution-using-StatisticalAnalysis_of-MultiresolutionStainColourRepresentatioN/Data/GroundTruth/Colon/2/.DS_Store
- __MACOSX/Stain-Deconvolution-using-StatisticalAnalysis_of-MultiresolutionStainColourRepresentatioN/Data/GroundTruth/Colon/2/
- __MACOSX/Stain-Deconvolution-using-StatisticalAnalysis_of-MultiresolutionStainColourRepresentatioN/Data/GroundTruth/Colon/2/._.DS_Store
- Stain-Deconvolution-using-StatisticalAnalysis_of-MultiresolutionStainColourRepresentatioN/Data/GroundTruth/Colon/2/2_E.mat
- Stain-Deconvolution-using-StatisticalAnalysis_of-MultiresolutionStainColourRepresentatioN/Data/GroundTruth/Colon/2/2_H.mat
- Stain-Deconvolution-using-StatisticalAnalysis_of-MultiresolutionStainColourRepresentatioN/Data/GroundTruth/Colon/2/SV.mat
- Stain-Deconvolution-using-StatisticalAnalysis_of-MultiresolutionStainColourRepresentatioN/Data/GroundTruth/Colon/3/
- Stain-Deconvolution-using-StatisticalAnalysis_of-MultiresolutionStainColourRepresentatioN/Data/GroundTruth/Colon/3/.DS_Store
- __MACOSX/Stain-Deconvolution-using-StatisticalAnalysis_of-MultiresolutionStainColourRepresentatioN/Data/GroundTruth/Colon/3/
- __MACOSX/Stain-Deconvolution-using-StatisticalAnalysis_of-MultiresolutionStainColourRepresentatioN/Data/GroundTruth/Colon/3/._.DS_Store
- Stain-Deconvolution-using-StatisticalAnalysis_of-MultiresolutionStainColourRepresentatioN/Data/GroundTruth/Colon/3/3_E.mat
- Stain-Deconvolution-using-StatisticalAnalysis_of-MultiresolutionStainColourRepresentatioN/Data/GroundTruth/Colon/3/3_H.mat
- Stain-Deconvolution-using-StatisticalAnalysis_of-MultiresolutionStainColourRepresentatioN/Data/GroundTruth/Colon/3/SV.mat
- Stain-Deconvolution-using-StatisticalAnalysis_of-MultiresolutionStainColourRepresentatioN/Data/GroundTruth/Colon/4/
- Stain-Deconvolution-using-StatisticalAnalysis_of-MultiresolutionStainColourRepresentatioN/Data/GroundTruth/Colon/4/.DS_Store
- __MACOSX/Stain-Deconvolution-using-StatisticalAnalysis_of-MultiresolutionStainColourRepresentatioN/Data/GroundTruth/Colon/4/
- __MACOSX/Stain-Deconvolution-using-StatisticalAnalysis_of-MultiresolutionStainColourRepresentatioN/Data/GroundTruth/Colon/4/._.DS_Store
- Stain-Deconvolution-using-StatisticalAnalysis_of-MultiresolutionStainColourRepresentatioN/Data/GroundTruth/Colon/4/4_E.mat
- Stain-Deconvolution-using-StatisticalAnalysis_of-MultiresolutionStainColourRepresentatioN/Data/GroundTruth/Colon/4/4_H.mat
- Stain-Deconvolution-using-StatisticalAnalysis_of-MultiresolutionStainColourRepresentatioN/Data/GroundTruth/Colon/4/SV.mat
- Stain-Deconvolution-using-StatisticalAnalysis_of-MultiresolutionStainColourRepresentatioN/Data/GroundTruth/Colon/5/
- Stain-Deconvolution-using-StatisticalAnalysis_of-MultiresolutionStainColourRepresentatioN/Data/GroundTruth/Colon/5/.DS_Store
- __MACOSX/Stain-Deconvolution-using-StatisticalAnalysis_of-MultiresolutionStainColourRepresentatioN/Data/GroundTruth/Colon/5/
- __MACOSX/Stain-Deconvolution-using-StatisticalAnalysis_of-MultiresolutionStainColourRepresentatioN/Data/GroundTruth/Colon/5/._.DS_Store
- Stain-Deconvolution-using-StatisticalAnalysis_of-MultiresolutionStainColourRepresentatioN/Data/GroundTruth/Colon/5/5_E.mat
- Stain-Deconvolution-using-StatisticalAnalysis_of-MultiresolutionStainColourRepresentatioN/Data/GroundTruth/Colon/5/5_H.mat
- Stain-Deconvolution-using-StatisticalAnalysis_of-MultiresolutionStainColourRepresentatioN/Data/GroundTruth/Colon/5/SV.mat
- Stain-Deconvolution-using-StatisticalAnalysis_of-MultiresolutionStainColourRepresentatioN/Data/GroundTruth/Colon/6/
- Stain-Deconvolution-using-StatisticalAnalysis_of-MultiresolutionStainColourRepresentatioN/Data/GroundTruth/Colon/6/.DS_Store
- __MACOSX/Stain-Deconvolution-using-StatisticalAnalysis_of-MultiresolutionStainColourRepresentatioN/Data/GroundTruth/Colon/6/
- __MACOSX/Stain-Deconvolution-using-StatisticalAnalysis_of-MultiresolutionStainColourRepresentatioN/Data/GroundTruth/Colon/6/._.DS_Store
- Stain-Deconvolution-using-StatisticalAnalysis_of-MultiresolutionStainColourRepresentatioN/Data/GroundTruth/Colon/6/6_E.mat
- Stain-Deconvolution-using-StatisticalAnalysis_of-MultiresolutionStainColourRepresentatioN/Data/GroundTruth/Colon/6/6_H.mat
- Stain-Deconvolution-using-StatisticalAnalysis_of-MultiresolutionStainColourRepresentatioN/Data/GroundTruth/Colon/6/SV.mat
- Stain-Deconvolution-using-StatisticalAnalysis_of-MultiresolutionStainColourRepresentatioN/Data/GroundTruth/Colon/7/
- Stain-Deconvolution-using-StatisticalAnalysis_of-MultiresolutionStainColourRepresentatioN/Data/GroundTruth/Colon/7/.DS_Store
- __MACOSX/Stain-Deconvolution-using-StatisticalAnalysis_of-MultiresolutionStainColourRepresentatioN/Data/GroundTruth/Colon/7/
- __MACOSX/Stain-Deconvolution-using-StatisticalAnalysis_of-MultiresolutionStainColourRepresentatioN/Data/GroundTruth/Colon/7/._.DS_Store
- Stain-Deconvolution-using-StatisticalAnalysis_of-MultiresolutionStainColourRepresentatioN/Data/GroundTruth/Colon/7/7_E.mat
- Stain-Deconvolution-using-StatisticalAnalysis_of-MultiresolutionStainColourRepresentatioN/Data/GroundTruth/Colon/7/7_H.mat
- Stain-Deconvolution-using-StatisticalAnalysis_of-MultiresolutionStainColourRepresentatioN/Data/GroundTruth/Colon/7/SV.mat
- Stain-Deconvolution-using-StatisticalAnalysis_of-MultiresolutionStainColourRepresentatioN/Data/GroundTruth/Lung/
- Stain-Deconvolution-using-StatisticalAnalysis_of-MultiresolutionStainColourRepresentatioN/Data/GroundTruth/Lung/1/
- Stain-Deconvolution-using-StatisticalAnalysis_of-MultiresolutionStainColourRepresentatioN/Data/GroundTruth/Lung/1/.DS_Store
- __MACOSX/Stain-Deconvolution-using-StatisticalAnalysis_of-MultiresolutionStainColourRepresentatioN/Data/GroundTruth/Lung/
- __MACOSX/Stain-Deconvolution-using-StatisticalAnalysis_of-MultiresolutionStainColourRepresentatioN/Data/GroundTruth/Lung/1/
- __MACOSX/Stain-Deconvolution-using-StatisticalAnalysis_of-MultiresolutionStainColourRepresentatioN/Data/GroundTruth/Lung/1/._.DS_Store
- Stain-Deconvolution-using-StatisticalAnalysis_of-MultiresolutionStainColourRepresentatioN/Data/GroundTruth/Lung/1/1_E.mat
- Stain-Deconvolution-using-StatisticalAnalysis_of-MultiresolutionStainColourRepresentatioN/Data/GroundTruth/Lung/1/1_H.mat
- Stain-Deconvolution-using-StatisticalAnalysis_of-MultiresolutionStainColourRepresentatioN/Data/GroundTruth/Lung/1/SV.mat
- Stain-Deconvolution-using-StatisticalAnalysis_of-MultiresolutionStainColourRepresentatioN/Data/GroundTruth/Lung/2/
- Stain-Deconvolution-using-StatisticalAnalysis_of-MultiresolutionStainColourRepresentatioN/Data/GroundTruth/Lung/2/.DS_Store
- __MACOSX/Stain-Deconvolution-using-StatisticalAnalysis_of-MultiresolutionStainColourRepresentatioN/Data/GroundTruth/Lung/2/
- __MACOSX/Stain-Deconvolution-using-StatisticalAnalysis_of-MultiresolutionStainColourRepresentatioN/Data/GroundTruth/Lung/2/._.DS_Store
- Stain-Deconvolution-using-StatisticalAnalysis_of-MultiresolutionStainColourRepresentatioN/Data/GroundTruth/Lung/2/2_E.mat
- Stain-Deconvolution-using-StatisticalAnalysis_of-MultiresolutionStainColourRepresentatioN/Data/GroundTruth/Lung/2/2_H.mat
- Stain-Deconvolution-using-StatisticalAnalysis_of-MultiresolutionStainColourRepresentatioN/Data/GroundTruth/Lung/2/SV.mat
- Stain-Deconvolution-using-StatisticalAnalysis_of-MultiresolutionStainColourRepresentatioN/Data/RGB_images/
- Stain-Deconvolution-using-StatisticalAnalysis_of-MultiresolutionStainColourRepresentatioN/Data/RGB_images/Breast/
- Stain-Deconvolution-using-StatisticalAnalysis_of-MultiresolutionStainColourRepresentatioN/Data/RGB_images/Breast/1/
- Stain-Deconvolution-using-StatisticalAnalysis_of-MultiresolutionStainColourRepresentatioN/Data/RGB_images/Breast/1/01/
- Stain-Deconvolution-using-StatisticalAnalysis_of-MultiresolutionStainColourRepresentatioN/Data/RGB_images/Breast/1/01/01.png
- __MACOSX/Stain-Deconvolution-using-StatisticalAnalysis_of-MultiresolutionStainColourRepresentatioN/Data/RGB_images/
- __MACOSX/Stain-Deconvolution-using-StatisticalAnalysis_of-MultiresolutionStainColourRepresentatioN/Data/RGB_images/Breast/
- __MACOSX/Stain-Deconvolution-using-StatisticalAnalysis_of-MultiresolutionStainColourRepresentatioN/Data/RGB_images/Breast/1/
- __MACOSX/Stain-Deconvolution-using-StatisticalAnalysis_of-MultiresolutionStainColourRepresentatioN/Data/RGB_images/Breast/1/01/
- __MACOSX/Stain-Deconvolution-using-StatisticalAnalysis_of-MultiresolutionStainColourRepresentatioN/Data/RGB_images/Breast/1/01/._01.png
- __MACOSX/Stain-Deconvolution-using-StatisticalAnalysis_of-MultiresolutionStainColourRepresentatioN/Data/RGB_images/Breast/1/._01
- Stain-Deconvolution-using-StatisticalAnalysis_of-MultiresolutionStainColourRepresentatioN/Data/RGB_images/Breast/1/02/
- Stain-Deconvolution-using-StatisticalAnalysis_of-MultiresolutionStainColourRepresentatioN/Data/RGB_images/Breast/1/02/.DS_Store
- __MACOSX/Stain-Deconvolution-using-StatisticalAnalysis_of-MultiresolutionStainColourRepresentatioN/Data/RGB_images/Breast/1/02/
- __MACOSX/Stain-Deconvolution-using-StatisticalAnalysis_of-MultiresolutionStainColourRepresentatioN/Data/RGB_images/Breast/1/02/._.DS_Store
- Stain-Deconvolution-using-StatisticalAnalysis_of-MultiresolutionStainColourRepresentatioN/Data/RGB_images/Breast/1/02/02.png
- __MACOSX/Stain-Deconvolution-using-StatisticalAnalysis_of-MultiresolutionStainColourRepresentatioN/Data/RGB_images/Breast/1/02/._02.png
- __MACOSX/Stain-Deconvolution-using-StatisticalAnalysis_of-MultiresolutionStainColourRepresentatioN/Data/RGB_images/Breast/1/._02
- __MACOSX/Stain-Deconvolution-using-StatisticalAnalysis_of-MultiresolutionStainColourRepresentatioN/Data/RGB_images/Breast/._1
- Stain-Deconvolution-using-StatisticalAnalysis_of-MultiresolutionStainColourRepresentatioN/Data/RGB_images/Breast/2/
- Stain-Deconvolution-using-StatisticalAnalysis_of-MultiresolutionStainColourRepresentatioN/Data/RGB_images/Breast/2/03/
- Stain-Deconvolution-using-StatisticalAnalysis_of-MultiresolutionStainColourRepresentatioN/Data/RGB_images/Breast/2/03/.DS_Store
- __MACOSX/Stain-Deconvolution-using-StatisticalAnalysis_of-MultiresolutionStainColourRepresentatioN/Data/RGB_images/Breast/2/
- __MACOSX/Stain-Deconvolution-using-StatisticalAnalysis_of-MultiresolutionStainColourRepresentatioN/Data/RGB_images/Breast/2/03/
- __MACOSX/Stain-Deconvolution-using-StatisticalAnalysis_of-MultiresolutionStainColourRepresentatioN/Data/RGB_images/Breast/2/03/._.DS_Store
- Stain-Deconvolution-using-StatisticalAnalysis_of-MultiresolutionStainColourRepresentatioN/Data/RGB_images/Breast/2/03/03.png
- __MACOSX/Stain-Deconvolution-using-StatisticalAnalysis_of-MultiresolutionStainColourRepresentatioN/Data/RGB_images/Breast/2/03/._03.png
- __MACOSX/Stain-Deconvolution-using-StatisticalAnalysis_of-MultiresolutionStainColourRepresentatioN/Data/RGB_images/Breast/2/._03
- Stain-Deconvolution-using-StatisticalAnalysis_of-MultiresolutionStainColourRepresentatioN/Data/RGB_images/Breast/2/08/
- Stain-Deconvolution-using-StatisticalAnalysis_of-MultiresolutionStainColourRepresentatioN/Data/RGB_images/Breast/2/08/.DS_Store
- __MACOSX/Stain-Deconvolution-using-StatisticalAnalysis_of-MultiresolutionStainColourRepresentatioN/Data/RGB_images/Breast/2/08/
- __MACOSX/Stain-Deconvolution-using-StatisticalAnalysis_of-MultiresolutionStainColourRepresentatioN/Data/RGB_images/Breast/2/08/._.DS_Store
- Stain-Deconvolution-using-StatisticalAnalysis_of-MultiresolutionStainColourRepresentatioN/Data/RGB_images/Breast/2/08/08.png
- __MACOSX/Stain-Deconvolution-using-StatisticalAnalysis_of-MultiresolutionStainColourRepresentatioN/Data/RGB_images/Breast/2/08/._08.png
- __MACOSX/Stain-Deconvolution-using-StatisticalAnalysis_of-MultiresolutionStainColourRepresentatioN/Data/RGB_images/Breast/2/._08
- __MACOSX/Stain-Deconvolution-using-StatisticalAnalysis_of-MultiresolutionStainColourRepresentatioN/Data/RGB_images/Breast/._2
- Stain-Deconvolution-using-StatisticalAnalysis_of-MultiresolutionStainColourRepresentatioN/Data/RGB_images/Breast/3/
- Stain-Deconvolution-using-StatisticalAnalysis_of-MultiresolutionStainColourRepresentatioN/Data/RGB_images/Breast/3/01/
- Stain-Deconvolution-using-StatisticalAnalysis_of-MultiresolutionStainColourRepresentatioN/Data/RGB_images/Breast/3/01/01.png
- __MACOSX/Stain-Deconvolution-using-StatisticalAnalysis_of-MultiresolutionStainColourRepresentatioN/Data/RGB_images/Breast/3/
- __MACOSX/Stain-Deconvolution-using-StatisticalAnalysis_of-MultiresolutionStainColourRepresentatioN/Data/RGB_images/Breast/3/01/
- __MACOSX/Stain-Deconvolution-using-StatisticalAnalysis_of-MultiresolutionStainColourRepresentatioN/Data/RGB_images/Breast/3/01/._01.png
- Stain-Deconvolution-using-StatisticalAnalysis_of-MultiresolutionStainColourRepresentatioN/Data/RGB_images/Breast/3/01/01.tif
- __MACOSX/Stain-Deconvolution-using-StatisticalAnalysis_of-MultiresolutionStainColourRepresentatioN/Data/RGB_images/Breast/3/01/._01.tif
- __MACOSX/Stain-Deconvolution-using-StatisticalAnalysis_of-MultiresolutionStainColourRepresentatioN/Data/RGB_images/Breast/3/._01
- Stain-Deconvolution-using-StatisticalAnalysis_of-MultiresolutionStainColourRepresentatioN/Data/RGB_images/Breast/3/06/
- Stain-Deconvolution-using-StatisticalAnalysis_of-MultiresolutionStainColourRepresentatioN/Data/RGB_images/Breast/3/06/.DS_Store
- __MACOSX/Stain-Deconvolution-using-StatisticalAnalysis_of-MultiresolutionStainColourRepresentatioN/Data/RGB_images/Breast/3/06/
- __MACOSX/Stain-Deconvolution-using-StatisticalAnalysis_of-MultiresolutionStainColourRepresentatioN/Data/RGB_images/Breast/3/06/._.DS_Store
- Stain-Deconvolution-using-StatisticalAnalysis_of-MultiresolutionStainColourRepresentatioN/Data/RGB_images/Breast/3/06/06.png
- __MACOSX/Stain-Deconvolution-using-StatisticalAnalysis_of-MultiresolutionStainColourRepresentatioN/Data/RGB_images/Breast/3/06/._06.png
- __MACOSX/Stain-Deconvolution-using-StatisticalAnalysis_of-MultiresolutionStainColourRepresentatioN/Data/RGB_images/Breast/3/._06
- __MACOSX/Stain-Deconvolution-using-StatisticalAnalysis_of-MultiresolutionStainColourRepresentatioN/Data/RGB_images/Breast/._3
- __MACOSX/Stain-Deconvolution-using-StatisticalAnalysis_of-MultiresolutionStainColourRepresentatioN/Data/RGB_images/._Breast
- Stain-Deconvolution-using-StatisticalAnalysis_of-MultiresolutionStainColourRepresentatioN/Data/RGB_images/colon/
- Stain-Deconvolution-using-StatisticalAnalysis_of-MultiresolutionStainColourRepresentatioN/Data/RGB_images/colon/1/
- Stain-Deconvolution-using-StatisticalAnalysis_of-MultiresolutionStainColourRepresentatioN/Data/RGB_images/colon/1/01/
- Stain-Deconvolution-using-StatisticalAnalysis_of-MultiresolutionStainColourRepresentatioN/Data/RGB_images/colon/1/01/01.bmp
- __MACOSX/Stain-Deconvolution-using-StatisticalAnalysis_of-MultiresolutionStainColourRepresentatioN/Data/RGB_images/colon/
- __MACOSX/Stain-Deconvolution-using-StatisticalAnalysis_of-MultiresolutionStainColourRepresentatioN/Data/RGB_images/colon/1/
- __MACOSX/Stain-Deconvolution-using-StatisticalAnalysis_of-MultiresolutionStainColourRepresentatioN/Data/RGB_images/colon/1/01/
- __MACOSX/Stain-Deconvolution-using-StatisticalAnalysis_of-MultiresolutionStainColourRepresentatioN/Data/RGB_images/colon/1/01/._01.bmp
- __MACOSX/Stain-Deconvolution-using-StatisticalAnalysis_of-MultiresolutionStainColourRepresentatioN/Data/RGB_images/colon/1/._01
- Stain-Deconvolution-using-StatisticalAnalysis_of-MultiresolutionStainColourRepresentatioN/Data/RGB_images/colon/1/02/
- Stain-Deconvolution-using-StatisticalAnalysis_of-MultiresolutionStainColourRepresentatioN/Data/RGB_images/colon/1/02/02.bmp
- __MACOSX/Stain-Deconvolution-using-StatisticalAnalysis_of-MultiresolutionStainColourRepresentatioN/Data/RGB_images/colon/1/02/
- __MACOSX/Stain-Deconvolution-using-StatisticalAnalysis_of-MultiresolutionStainColourRepresentatioN/Data/RGB_images/colon/1/02/._02.bmp
- __MACOSX/Stain-Deconvolution-using-StatisticalAnalysis_of-MultiresolutionStainColourRepresentatioN/Data/RGB_images/colon/1/._02
- __MACOSX/Stain-Deconvolution-using-StatisticalAnalysis_of-MultiresolutionStainColourRepresentatioN/Data/RGB_images/colon/._1
- Stain-Deconvolution-using-StatisticalAnalysis_of-MultiresolutionStainColourRepresentatioN/Data/RGB_images/colon/2/
- Stain-Deconvolution-using-StatisticalAnalysis_of-MultiresolutionStainColourRepresentatioN/Data/RGB_images/colon/2/01/
- Stain-Deconvolution-using-StatisticalAnalysis_of-MultiresolutionStainColourRepresentatioN/Data/RGB_images/colon/2/01/01.bmp
- __MACOSX/Stain-Deconvolution-using-StatisticalAnalysis_of-MultiresolutionStainColourRepresentatioN/Data/RGB_images/colon/2/
- __MACOSX/Stain-Deconvolution-using-StatisticalAnalysis_of-MultiresolutionStainColourRepresentatioN/Data/RGB_images/colon/2/01/
- __MACOSX/Stain-Deconvolution-using-StatisticalAnalysis_of-MultiresolutionStainColourRepresentatioN/Data/RGB_images/colon/2/01/._01.bmp
- __MACOSX/Stain-Deconvolution-using-StatisticalAnalysis_of-MultiresolutionStainColourRepresentatioN/Data/RGB_images/colon/2/._01
- Stain-Deconvolution-using-StatisticalAnalysis_of-MultiresolutionStainColourRepresentatioN/Data/RGB_images/colon/2/02/
- Stain-Deconvolution-using-StatisticalAnalysis_of-MultiresolutionStainColourRepresentatioN/Data/RGB_images/colon/2/02/02.bmp
- __MACOSX/Stain-Deconvolution-using-StatisticalAnalysis_of-MultiresolutionStainColourRepresentatioN/Data/RGB_images/colon/2/02/
- __MACOSX/Stain-Deconvolution-using-StatisticalAnalysis_of-MultiresolutionStainColourRepresentatioN/Data/RGB_images/colon/2/02/._02.bmp
- __MACOSX/Stain-Deconvolution-using-StatisticalAnalysis_of-MultiresolutionStainColourRepresentatioN/Data/RGB_images/colon/2/._02
- __MACOSX/Stain-Deconvolution-using-StatisticalAnalysis_of-MultiresolutionStainColourRepresentatioN/Data/RGB_images/colon/._2
- Stain-Deconvolution-using-StatisticalAnalysis_of-MultiresolutionStainColourRepresentatioN/Data/RGB_images/colon/3/
- Stain-Deconvolution-using-StatisticalAnalysis_of-MultiresolutionStainColourRepresentatioN/Data/RGB_images/colon/3/01/
- Stain-Deconvolution-using-StatisticalAnalysis_of-MultiresolutionStainColourRepresentatioN/Data/RGB_images/colon/3/01/01.bmp
- __MACOSX/Stain-Deconvolution-using-StatisticalAnalysis_of-MultiresolutionStainColourRepresentatioN/Data/RGB_images/colon/3/
- __MACOSX/Stain-Deconvolution-using-StatisticalAnalysis_of-MultiresolutionStainColourRepresentatioN/Data/RGB_images/colon/3/01/
- __MACOSX/Stain-Deconvolution-using-StatisticalAnalysis_of-MultiresolutionStainColourRepresentatioN/Data/RGB_images/colon/3/01/._01.bmp
- __MACOSX/Stain-Deconvolution-using-StatisticalAnalysis_of-MultiresolutionStainColourRepresentatioN/Data/RGB_images/colon/3/._01
- Stain-Deconvolution-using-StatisticalAnalysis_of-MultiresolutionStainColourRepresentatioN/Data/RGB_images/colon/3/02/
- Stain-Deconvolution-using-StatisticalAnalysis_of-MultiresolutionStainColourRepresentatioN/Data/RGB_images/colon/3/02/02.bmp
- __MACOSX/Stain-Deconvolution-using-StatisticalAnalysis_of-MultiresolutionStainColourRepresentatioN/Data/RGB_images/colon/3/02/
- __MACOSX/Stain-Deconvolution-using-StatisticalAnalysis_of-MultiresolutionStainColourRepresentatioN/Data/RGB_images/colon/3/02/._02.bmp
- __MACOSX/Stain-Deconvolution-using-StatisticalAnalysis_of-MultiresolutionStainColourRepresentatioN/Data/RGB_images/colon/3/._02
- __MACOSX/Stain-Deconvolution-using-StatisticalAnalysis_of-MultiresolutionStainColourRepresentatioN/Data/RGB_images/colon/._3
- Stain-Deconvolution-using-StatisticalAnalysis_of-MultiresolutionStainColourRepresentatioN/Data/RGB_images/colon/4/
- Stain-Deconvolution-using-StatisticalAnalysis_of-MultiresolutionStainColourRepresentatioN/Data/RGB_images/colon/4/01/
- Stain-Deconvolution-using-StatisticalAnalysis_of-MultiresolutionStainColourRepresentatioN/Data/RGB_images/colon/4/01/01.bmp
- __MACOSX/Stain-Deconvolution-using-StatisticalAnalysis_of-MultiresolutionStainColourRepresentatioN/Data/RGB_images/colon/4/
- __MACOSX/Stain-Deconvolution-using-StatisticalAnalysis_of-MultiresolutionStainColourRepresentatioN/Data/RGB_images/colon/4/01/
- __MACOSX/Stain-Deconvolution-using-StatisticalAnalysis_of-MultiresolutionStainColourRepresentatioN/Data/RGB_images/colon/4/01/._01.bmp
- __MACOSX/Stain-Deconvolution-using-StatisticalAnalysis_of-MultiresolutionStainColourRepresentatioN/Data/RGB_images/colon/4/._01
- Stain-Deconvolution-using-StatisticalAnalysis_of-MultiresolutionStainColourRepresentatioN/Data/RGB_images/colon/4/02/
- Stain-Deconvolution-using-StatisticalAnalysis_of-MultiresolutionStainColourRepresentatioN/Data/RGB_images/colon/4/02/02.bmp
- __MACOSX/Stain-Deconvolution-using-StatisticalAnalysis_of-MultiresolutionStainColourRepresentatioN/Data/RGB_images/colon/4/02/
- __MACOSX/Stain-Deconvolution-using-StatisticalAnalysis_of-MultiresolutionStainColourRepresentatioN/Data/RGB_images/colon/4/02/._02.bmp
- __MACOSX/Stain-Deconvolution-using-StatisticalAnalysis_of-MultiresolutionStainColourRepresentatioN/Data/RGB_images/colon/4/._02
- __MACOSX/Stain-Deconvolution-using-StatisticalAnalysis_of-MultiresolutionStainColourRepresentatioN/Data/RGB_images/colon/._4
- Stain-Deconvolution-using-StatisticalAnalysis_of-MultiresolutionStainColourRepresentatioN/Data/RGB_images/colon/5/
- Stain-Deconvolution-using-StatisticalAnalysis_of-MultiresolutionStainColourRepresentatioN/Data/RGB_images/colon/5/01/
- Stain-Deconvolution-using-StatisticalAnalysis_of-MultiresolutionStainColourRepresentatioN/Data/RGB_images/colon/5/01/01.bmp
- __MACOSX/Stain-Deconvolution-using-StatisticalAnalysis_of-MultiresolutionStainColourRepresentatioN/Data/RGB_images/colon/5/
- __MACOSX/Stain-Deconvolution-using-StatisticalAnalysis_of-MultiresolutionStainColourRepresentatioN/Data/RGB_images/colon/5/01/
- __MACOSX/Stain-Deconvolution-using-StatisticalAnalysis_of-MultiresolutionStainColourRepresentatioN/Data/RGB_images/colon/5/01/._01.bmp
- __MACOSX/Stain-Deconvolution-using-StatisticalAnalysis_of-MultiresolutionStainColourRepresentatioN/Data/RGB_images/colon/5/._01
- Stain-Deconvolution-using-StatisticalAnalysis_of-MultiresolutionStainColourRepresentatioN/Data/RGB_images/colon/5/02/
- Stain-Deconvolution-using-StatisticalAnalysis_of-MultiresolutionStainColourRepresentatioN/Data/RGB_images/colon/5/02/02.bmp
- __MACOSX/Stain-Deconvolution-using-StatisticalAnalysis_of-MultiresolutionStainColourRepresentatioN/Data/RGB_images/colon/5/02/
- __MACOSX/Stain-Deconvolution-using-StatisticalAnalysis_of-MultiresolutionStainColourRepresentatioN/Data/RGB_images/colon/5/02/._02.bmp
- __MACOSX/Stain-Deconvolution-using-StatisticalAnalysis_of-MultiresolutionStainColourRepresentatioN/Data/RGB_images/colon/5/._02
- __MACOSX/Stain-Deconvolution-using-StatisticalAnalysis_of-MultiresolutionStainColourRepresentatioN/Data/RGB_images/colon/._5
- Stain-Deconvolution-using-StatisticalAnalysis_of-MultiresolutionStainColourRepresentatioN/Data/RGB_images/colon/6/
- Stain-Deconvolution-using-StatisticalAnalysis_of-MultiresolutionStainColourRepresentatioN/Data/RGB_images/colon/6/01/
- Stain-Deconvolution-using-StatisticalAnalysis_of-MultiresolutionStainColourRepresentatioN/Data/RGB_images/colon/6/01/01.bmp
- __MACOSX/Stain-Deconvolution-using-StatisticalAnalysis_of-MultiresolutionStainColourRepresentatioN/Data/RGB_images/colon/6/
- __MACOSX/Stain-Deconvolution-using-StatisticalAnalysis_of-MultiresolutionStainColourRepresentatioN/Data/RGB_images/colon/6/01/
- __MACOSX/Stain-Deconvolution-using-StatisticalAnalysis_of-MultiresolutionStainColourRepresentatioN/Data/RGB_images/colon/6/01/._01.bmp
- __MACOSX/Stain-Deconvolution-using-StatisticalAnalysis_of-MultiresolutionStainColourRepresentatioN/Data/RGB_images/colon/6/._01
- Stain-Deconvolution-using-StatisticalAnalysis_of-MultiresolutionStainColourRepresentatioN/Data/RGB_images/colon/6/02/
- Stain-Deconvolution-using-StatisticalAnalysis_of-MultiresolutionStainColourRepresentatioN/Data/RGB_images/colon/6/02/02.bmp
- __MACOSX/Stain-Deconvolution-using-StatisticalAnalysis_of-MultiresolutionStainColourRepresentatioN/Data/RGB_images/colon/6/02/
- __MACOSX/Stain-Deconvolution-using-StatisticalAnalysis_of-MultiresolutionStainColourRepresentatioN/Data/RGB_images/colon/6/02/._02.bmp
- __MACOSX/Stain-Deconvolution-using-StatisticalAnalysis_of-MultiresolutionStainColourRepresentatioN/Data/RGB_images/colon/6/._02
- __MACOSX/Stain-Deconvolution-using-StatisticalAnalysis_of-MultiresolutionStainColourRepresentatioN/Data/RGB_images/colon/._6
- Stain-Deconvolution-using-StatisticalAnalysis_of-MultiresolutionStainColourRepresentatioN/Data/RGB_images/colon/7/
- Stain-Deconvolution-using-StatisticalAnalysis_of-MultiresolutionStainColourRepresentatioN/Data/RGB_images/colon/7/01/
- Stain-Deconvolution-using-StatisticalAnalysis_of-MultiresolutionStainColourRepresentatioN/Data/RGB_images/colon/7/01/01.bmp
- __MACOSX/Stain-Deconvolution-using-StatisticalAnalysis_of-MultiresolutionStainColourRepresentatioN/Data/RGB_images/colon/7/
- __MACOSX/Stain-Deconvolution-using-StatisticalAnalysis_of-MultiresolutionStainColourRepresentatioN/Data/RGB_images/colon/7/01/
- __MACOSX/Stain-Deconvolution-using-StatisticalAnalysis_of-MultiresolutionStainColourRepresentatioN/Data/RGB_images/colon/7/01/._01.bmp
- __MACOSX/Stain-Deconvolution-using-StatisticalAnalysis_of-MultiresolutionStainColourRepresentatioN/Data/RGB_images/colon/7/._01
- Stain-Deconvolution-using-StatisticalAnalysis_of-MultiresolutionStainColourRepresentatioN/Data/RGB_images/colon/7/02/
- Stain-Deconvolution-using-StatisticalAnalysis_of-MultiresolutionStainColourRepresentatioN/Data/RGB_images/colon/7/02/02.bmp
- __MACOSX/Stain-Deconvolution-using-StatisticalAnalysis_of-MultiresolutionStainColourRepresentatioN/Data/RGB_images/colon/7/02/
- __MACOSX/Stain-Deconvolution-using-StatisticalAnalysis_of-MultiresolutionStainColourRepresentatioN/Data/RGB_images/colon/7/02/._02.bmp
- __MACOSX/Stain-Deconvolution-using-StatisticalAnalysis_of-MultiresolutionStainColourRepresentatioN/Data/RGB_images/colon/7/._02
- __MACOSX/Stain-Deconvolution-using-StatisticalAnalysis_of-MultiresolutionStainColourRepresentatioN/Data/RGB_images/colon/._7
- __MACOSX/Stain-Deconvolution-using-StatisticalAnalysis_of-MultiresolutionStainColourRepresentatioN/Data/RGB_images/._colon
- Stain-Deconvolution-using-StatisticalAnalysis_of-MultiresolutionStainColourRepresentatioN/Data/RGB_images/Lung/
- Stain-Deconvolution-using-StatisticalAnalysis_of-MultiresolutionStainColourRepresentatioN/Data/RGB_images/Lung/1/
- Stain-Deconvolution-using-StatisticalAnalysis_of-MultiresolutionStainColourRepresentatioN/Data/RGB_images/Lung/1/01/
- Stain-Deconvolution-using-StatisticalAnalysis_of-MultiresolutionStainColourRepresentatioN/Data/RGB_images/Lung/1/01/.DS_Store
- __MACOSX/Stain-Deconvolution-using-StatisticalAnalysis_of-MultiresolutionStainColourRepresentatioN/Data/RGB_images/Lung/
- __MACOSX/Stain-Deconvolution-using-StatisticalAnalysis_of-MultiresolutionStainColourRepresentatioN/Data/RGB_images/Lung/1/
- __MACOSX/Stain-Deconvolution-using-StatisticalAnalysis_of-MultiresolutionStainColourRepresentatioN/Data/RGB_images/Lung/1/01/
- __MACOSX/Stain-Deconvolution-using-StatisticalAnalysis_of-MultiresolutionStainColourRepresentatioN/Data/RGB_images/Lung/1/01/._.DS_Store
- Stain-Deconvolution-using-StatisticalAnalysis_of-MultiresolutionStainColourRepresentatioN/Data/RGB_images/Lung/1/01/01.png
- __MACOSX/Stain-Deconvolution-using-StatisticalAnalysis_of-MultiresolutionStainColourRepresentatioN/Data/RGB_images/Lung/1/._01
- Stain-Deconvolution-using-StatisticalAnalysis_of-MultiresolutionStainColourRepresentatioN/Data/RGB_images/Lung/1/02/
- Stain-Deconvolution-using-StatisticalAnalysis_of-MultiresolutionStainColourRepresentatioN/Data/RGB_images/Lung/1/02/.DS_Store
- __MACOSX/Stain-Deconvolution-using-StatisticalAnalysis_of-MultiresolutionStainColourRepresentatioN/Data/RGB_images/Lung/1/02/
- __MACOSX/Stain-Deconvolution-using-StatisticalAnalysis_of-MultiresolutionStainColourRepresentatioN/Data/RGB_images/Lung/1/02/._.DS_Store
- Stain-Deconvolution-using-StatisticalAnalysis_of-MultiresolutionStainColourRepresentatioN/Data/RGB_images/Lung/1/02/02.png
- __MACOSX/Stain-Deconvolution-using-StatisticalAnalysis_of-MultiresolutionStainColourRepresentatioN/Data/RGB_images/Lung/1/._02
- __MACOSX/Stain-Deconvolution-using-StatisticalAnalysis_of-MultiresolutionStainColourRepresentatioN/Data/RGB_images/Lung/._1
- Stain-Deconvolution-using-StatisticalAnalysis_of-MultiresolutionStainColourRepresentatioN/Data/RGB_images/Lung/2/
- Stain-Deconvolution-using-StatisticalAnalysis_of-MultiresolutionStainColourRepresentatioN/Data/RGB_images/Lung/2/01/
- Stain-Deconvolution-using-StatisticalAnalysis_of-MultiresolutionStainColourRepresentatioN/Data/RGB_images/Lung/2/01/.DS_Store
- __MACOSX/Stain-Deconvolution-using-StatisticalAnalysis_of-MultiresolutionStainColourRepresentatioN/Data/RGB_images/Lung/2/
- __MACOSX/Stain-Deconvolution-using-StatisticalAnalysis_of-MultiresolutionStainColourRepresentatioN/Data/RGB_images/Lung/2/01/
- __MACOSX/Stain-Deconvolution-using-StatisticalAnalysis_of-MultiresolutionStainColourRepresentatioN/Data/RGB_images/Lung/2/01/._.DS_Store
- Stain-Deconvolution-using-StatisticalAnalysis_of-MultiresolutionStainColourRepresentatioN/Data/RGB_images/Lung/2/01/01.png
- __MACOSX/Stain-Deconvolution-using-StatisticalAnalysis_of-MultiresolutionStainColourRepresentatioN/Data/RGB_images/Lung/2/._01
- Stain-Deconvolution-using-StatisticalAnalysis_of-MultiresolutionStainColourRepresentatioN/Data/RGB_images/Lung/2/02/
- Stain-Deconvolution-using-StatisticalAnalysis_of-MultiresolutionStainColourRepresentatioN/Data/RGB_images/Lung/2/02/.DS_Store
- __MACOSX/Stain-Deconvolution-using-StatisticalAnalysis_of-MultiresolutionStainColourRepresentatioN/Data/RGB_images/Lung/2/02/
- __MACOSX/Stain-Deconvolution-using-StatisticalAnalysis_of-MultiresolutionStainColourRepresentatioN/Data/RGB_images/Lung/2/02/._.DS_Store
- Stain-Deconvolution-using-StatisticalAnalysis_of-MultiresolutionStainColourRepresentatioN/Data/RGB_images/Lung/2/02/02.png
- __MACOSX/Stain-Deconvolution-using-StatisticalAnalysis_of-MultiresolutionStainColourRepresentatioN/Data/RGB_images/Lung/2/._02
- __MACOSX/Stain-Deconvolution-using-StatisticalAnalysis_of-MultiresolutionStainColourRepresentatioN/Data/RGB_images/Lung/._2
- __MACOSX/Stain-Deconvolution-using-StatisticalAnalysis_of-MultiresolutionStainColourRepresentatioN/Data/RGB_images/._Lung
- __MACOSX/Stain-Deconvolution-using-StatisticalAnalysis_of-MultiresolutionStainColourRepresentatioN/._Data
- Stain-Deconvolution-using-StatisticalAnalysis_of-MultiresolutionStainColourRepresentatioN/FastICA_25/
- Stain-Deconvolution-using-StatisticalAnalysis_of-MultiresolutionStainColourRepresentatioN/FastICA_25/.DS_Store
- __MACOSX/Stain-Deconvolution-using-StatisticalAnalysis_of-MultiresolutionStainColourRepresentatioN/FastICA_25/
- __MACOSX/Stain-Deconvolution-using-StatisticalAnalysis_of-MultiresolutionStainColourRepresentatioN/FastICA_25/._.DS_Store
- Stain-Deconvolution-using-StatisticalAnalysis_of-MultiresolutionStainColourRepresentatioN/FastICA_25/Contents.m
- __MACOSX/Stain-Deconvolution-using-StatisticalAnalysis_of-MultiresolutionStainColourRepresentatioN/FastICA_25/._Contents.m
- Stain-Deconvolution-using-StatisticalAnalysis_of-MultiresolutionStainColourRepresentatioN/FastICA_25/CVS/
- Stain-Deconvolution-using-StatisticalAnalysis_of-MultiresolutionStainColourRepresentatioN/FastICA_25/CVS/Entries
- __MACOSX/Stain-Deconvolution-using-StatisticalAnalysis_of-MultiresolutionStainColourRepresentatioN/FastICA_25/CVS/
- __MACOSX/Stain-Deconvolution-using-StatisticalAnalysis_of-MultiresolutionStainColourRepresentatioN/FastICA_25/CVS/._Entries
- Stain-Deconvolution-using-StatisticalAnalysis_of-MultiresolutionStainColourRepresentatioN/FastICA_25/CVS/Repository
- __MACOSX/Stain-Deconvolution-using-StatisticalAnalysis_of-MultiresolutionStainColourRepresentatioN/FastICA_25/CVS/._Repository
- Stain-Deconvolution-using-StatisticalAnalysis_of-MultiresolutionStainColourRepresentatioN/FastICA_25/CVS/Root
- __MACOSX/Stain-Deconvolution-using-StatisticalAnalysis_of-MultiresolutionStainColourRepresentatioN/FastICA_25/CVS/._Root
- __MACOSX/Stain-Deconvolution-using-StatisticalAnalysis_of-MultiresolutionStainColourRepresentatioN/FastICA_25/._CVS
- Stain-Deconvolution-using-StatisticalAnalysis_of-MultiresolutionStainColourRepresentatioN/FastICA_25/demosig.m
- __MACOSX/Stain-Deconvolution-using-StatisticalAnalysis_of-MultiresolutionStainColourRepresentatioN/FastICA_25/._demosig.m
[truncated: 40 more entries]
