# Supplementary material for: Stain Deconvolution Using Statistical Analysis of Multi-Resolution Stain Colour Representation
Source: PLoS One. 2017 Jan 11;12(1):e0169875. doi: 10.1371/journal.pone.0169875 (PMC5226799; doi:10.1371/journal.pone.0169875)
Supplement: S1 File — This ZIP file contains all data and the MatLab code files for the proposed algorithm. Folder Data contains two folders: Folder GroundTruth contains the data used to perform the experiment and folder RGB-images contains all images used to generate data for experiments. (ZIP) [file pone.0169875.s001.zip › Stain-Deconvolution-using-StatisticalAnalysis_of-MultiresolutionStainColourRepresentatioN/FastICA_25/Contents.m]

% FastICA for Matlab 7.x and 6.x
% Version 2.5, October 19 2005
% Copyright (c) Hugo Gävert, Jarmo Hurri, Jaakko Särelä, and Aapo Hyvärinen.
%
% Type fasticag to launch the graphical user interface
%
% Please refer to your Matlab documentation on how to add FastICA to your
% Matlab search path. (One place to start is the path-command)
%
% FastICA programs:
%   FASTICAG  - Graphical user interface for FastICA
%   FASTICA   - command line version of FastICA
%
% Separate functions used by FastICA programs.
%   FPICA     - main algorithm for calculating ICA
%   WHITENV   - function for whitening data
%   PCAMAT    - calculates the PCA for data
%   REMMEAN   - function for removing mean
%
%   GUI_CB    - needed by fasticag
%   GUI_ADV   - needed by fasticag
%   GUI_ADVC  - needed by fasticag
%   GUI_L     - needed by fasticag
%   GUI_LC    - needed by fasticag
%   GUI_S     - needed by fasticag
%   GUI_SC    - needed by fasticag
%   GUI_CG    - needed by fasticag
%   GUI_HELP  - needed by fasticag
%
%   ICAPLOT   - for plotting the signals
%               (also used by fastica and fasticag)
%
% Misc.
%   DEMOSIG   - generates some test signals
%
% Deprecated
%   dispsig   - plots the data vectors
%               replaced by icaplot

% @(#)$Id: Contents.m,v 1.7 2005/10/19 13:05:33 jarmo Exp $
