# Supplementary material for: Stain Deconvolution Using Statistical Analysis of Multi-Resolution Stain Colour Representation
Source: PLoS One. 2017 Jan 11;12(1):e0169875. doi: 10.1371/journal.pone.0169875 (PMC5226799; doi:10.1371/journal.pone.0169875)
Supplement: S1 File — This ZIP file contains all data and the MatLab code files for the proposed algorithm. Folder Data contains two folders: Folder GroundTruth contains the data used to perform the experiment and folder RGB-images contains all images used to generate data for experiments. (ZIP) [file pone.0169875.s001.zip › Stain-Deconvolution-using-StatisticalAnalysis_of-MultiresolutionStainColourRepresentatioN/FastICA_25/CVS/Root]

/share/video/cvsroot
